# Supplementary material for: Low vapour pressure deficit affects nitrogen nutrition and foliar metabolites in silver birch
Source: J Exp Bot. 2016 Jun 3;67(14):4353–65. doi: 10.1093/jxb/erw218 (PMC5301935; doi:10.1093/jxb/erw218)
Supplement: Supplementary Data [file supp_erw218_Supplementary_table_S1.xlsx]

## Sheet: TableS1
Supplementary Table S1. Leaf metabolites (GC-MS metabolites, starch and total soluble carbohydrates), annotation details and metabolite responses to VPD and N treatments.
(spreadsheet A-B: data is sorted based on the metabolite responses to VPD and N treatments)
Metabolite	Ions	Structural class	Annotation	Quantification ion	Average RI	Average RT	High VPD			High VPD+N			Low VPD			Low VPD+N			Statistics									log2 fold change						Metabolite
							N	Mean	SE	N	Mean	SE	N	Mean	SE	N	Mean	SE	ANOVA VPD		FDR	ANOVA N		FDR	ANOVA VPD x N		FDR	High VPD+N/ High VPD	Low VPD/ High VPD	Low VPD+N/ High VPD	Low VPD+N/ High VPD+N	Low VPD/ High VPD+N	Low VPD/ Low VPD+N
1007_162	162;147;132;117;97			162	1007.11	5.85878	10	1.12578	0.239369	11	1.19837	0.169857	11	0.505689	0.141069	11	0.606227	0.151509	0.001	**	*							0.0901476	-1.1546	-0.892993	-0.98314	-1.24475	0.261608	1007_162
1012_162	162;147;132;117			162	1012.49	5.93521	10	1.14147	0.236587	11	1.22929	0.18104	11	0.516111	0.133493	10	0.553555	0.123558	0.001	**	*							0.106935	-1.14514	-1.0441	-1.15103	-1.25208	0.101044	1012_162
Pyridine, 2-hydroxy- (1TMS)			Golm	152	1031.43	6.32745	10	17.725	1.73628	11	20.2974	2.45588	11	12.2971	1.55689	11	12.2163	1.54185	0.003	**	*							0.195513	-0.52747	-0.536978	-0.732491	-0.722983	-0.00950801	Pyridine, 2-hydroxy- (1TMS)
1060_132	132;89			132	1060.86	6.86995	10	1.23299	0.210929	11	1.41035	0.244735	11	0.902908	0.16569	11	0.809779	0.106793	0.012	*	*							0.193886	-0.449513	-0.606565	-0.80045	-0.643399	-0.157051	1060_132
A107001			Golm	221	1062.53	6.91389	10	6.21932	1.18291	11	6.89698	0.935461	10	2.77643	0.862666	11	4.11991	1.16513	0.001	**	*							0.149208	-1.16353	-0.594145	-0.743354	-1.31274	0.569382	A107001
1080_75	75;91;168			75	1081.32	7.25893	10	1.98212	0.351066	11	2.46147	0.263123	11	1.30509	0.291387	9	1.64465	0.416474	0.029	*								0.312477	-0.602899	-0.269261	-0.581738	-0.915375	0.333638	1080_75
1087_124	124;109;91;78			124	1088.61	7.3984	9	3.50559	0.81204	11	4.06385	0.710615	10	1.33648	0.482912	8	2.47538	0.856489	0.013	*	*							0.21319	-1.39122	-0.502005	-0.715195	-1.60441	0.889218	1087_124
Alanine (2TMS)		Amino acid	Standard	116	1100	7.63	10	0.361877	0.053798	11	0.321855	0.0444951	11	0.285735	0.0373549	11	0.304972	0.0360316										-0.169087	-0.340821	-0.246821	-0.077734	-0.171734	0.0939995	Alanine (2TMS)
1111_155	155;240;225;221;278;332			155	1111.59	7.86	10	0.651979	0.0935919	11	0.728275	0.0863511	11	0.318684	0.0623781	11	0.436774	0.101117	<0.001	**	*							0.159659	-1.0327	-0.577938	-0.737597	-1.19236	0.454761	1111_155
1118_106	106;137;86;78;114			106	1118.92	8.02099	7	1.17152	0.149047	10	1.06553	0.207887	5	0.532553	0.25578	7	0.587649	0.166637	0.001	**	*							-0.136808	-1.13739	-0.995355	-0.858547	-1.00058	0.14203	1118_106
1122_266	266;194;286			266	1122.02	8.08344	9	0.28524	0.0458606	11	0.338558	0.047556	6	0.205422	0.0489691	7	0.262729	0.0670361										0.247228	-0.473585	-0.118602	-0.36583	-0.720813	0.354983	1122_266
A112003			Golm	130	1128.19	8.23	10	0.551888	0.108166	11	0.585785	0.063971	11	0.364955	0.0637514	11	0.481394	0.0994013	0.06	†								0.0859957	-0.59666	-0.197157	-0.283153	-0.682655	0.399502	A112003
Pyridine, 3-hydroxy- (1TMS)			Golm	152	1133.35	8.32637	10	13.5531	2.62076	11	15.6008	1.7516	11	6.50393	1.81841	11	8.64254	2.50748	0.003	**	*							0.203002	-1.05923	-0.64909	-0.852092	-1.26224	0.410144	Pyridine, 3-hydroxy- (1TMS)
A114002			Golm	220	1136.8	8.4089	10	4.11683	0.277667	11	3.27506	0.1938	11	3.87809	0.318644	11	4.60911	0.586291							0.024	*		-0.330014	-0.0861894	0.162953	0.492967	0.243825	0.249142	A114002
1138_151	151;110;258			151	1138.58	8.44668	10	0.514252	0.0473343	11	0.544365	0.0463847	10	0.466133	0.052492	11	0.445241	0.0445253										0.0821011	-0.141732	-0.207888	-0.289989	-0.223833	-0.066156	1138_151
1142_262	262;248;174;100			262	1141.75	8.52	10	0.459642	0.0587214	11	0.499663	0.0421593	11	0.442083	0.0509979	11	0.457156	0.031551										0.120444	-0.0561941	-0.00782563	-0.12827	-0.176638	0.0483685	1142_262
Butanoic acid, 2-amino- (2TMS)		Amino acid	Standard	130	1148.04	8.64325	10	2.63668	0.143027	11	2.71341	0.208165	11	2.27501	0.126965	11	2.1914	0.155726	0.016	*	*							0.041386	-0.21285	-0.266867	-0.308253	-0.254236	-0.0540169	Butanoic acid, 2-amino- (2TMS)
Pyridine, 4-hydroxy- (1TMS)			Golm	152	1149.22	8.66864	9	2.05045	0.261284	10	2.46507	0.18908	6	1.33911	0.372566	6	2.01171	0.522764										0.265692	-0.614663	-0.0275169	-0.293209	-0.880355	0.587146	Pyridine, 4-hydroxy- (1TMS)
1189_140	140;60;147;219			140	1189.26	9.51418	10	2.71539	0.580424	11	3.17381	0.40076	7	1.43481	0.728483	8	2.11188	0.790363	0.017	*	*							0.225059	-0.920294	-0.362632	-0.587691	-1.14535	0.557662	1189_140
1202_186	186;110;107;69			186	1202.81	9.80894	10	3.94039	0.724462	11	4.2272	0.442347	11	1.82018	0.466945	11	2.6543	0.717847	0.001	**	*							0.101366	-1.11425	-0.570004	-0.671371	-1.21562	0.54425	1202_186
Valine (2TMS)		Amino acid	Standard	144	1213.65	10.0548	10	0.152636	0.0172095	10	0.172547	0.0129499	6	0.12186	0.0110015	11	0.158881	0.0185892				0.099	†					0.176896	-0.324866	0.0578513	-0.119045	-0.501762	0.382717	Valine (2TMS)
1221_107	107;92			107	1221.91	10.2226	7	3.71596	0.707422	10	3.51215	0.576588	6	1.38957	0.857743	4	4.96865	1.33479	0.086	†		0.015	*	*	0.013	*	*	-0.0813815	-1.41909	0.419121	0.500502	-1.33771	1.83821	1221_107
A126003			Golm	248	1236.21	10.5374	8	0.633257	0.0757478	11	0.740317	0.112162	10	0.428673	0.0528235	10	0.53398	0.0837488	0.042	*								0.225351	-0.562913	-0.246006	-0.471358	-0.788264	0.316907	A126003
Benzoic acid (1TMS)		Organic acid	Standard	179	1245.23	10.7353	8	0.239783	0.0199315	8	0.239418	0.0278154	8	0.235197	0.0178073	10	0.285173	0.0270171										-0.00219649	-0.0278583	0.250112	0.252308	-0.0256618	0.27797	Benzoic acid (1TMS)
1249_234	234;174;264;160;279			234	1249.22	10.8206	7	0.34528	0.0572392	11	0.322369	0.0370162	9	0.185564	0.0284426	8	0.301385	0.0668341	0.04	*								-0.0990538	-0.895852	-0.196156	-0.0971024	-0.796799	0.699696	1249_234
1255_276	276;169;106;134;91;77;184;261;228;257			276	1256.11	10.9733	10	3.26031	0.773145	11	3.64241	0.488448	9	1.30583	0.637721	10	2.25187	0.887062	0.004	**	*							0.159883	-1.32004	-0.533888	-0.693771	-1.47993	0.786157	1255_276
1260_139	139;92;65;124;80;63;51			139	1260.66	11.0683	9	6.53618	1.56264	10	8.06236	1.39438	6	2.58024	1.66346	9	4.13499	1.69233	0.002	**	*							0.302754	-1.34094	-0.660565	-0.963319	-1.6437	0.680376	1260_139
1262_194	194;221;134			194	1262.75	11.1097	10	0.779759	0.154256	11	1.13441	0.194895	9	0.399928	0.118068	9	0.611753	0.157618	0.004	**	*	0.085	†					0.54084	-0.963289	-0.35008	-0.89092	-1.50413	0.613209	1262_194
1265_259	259;174;189			259	1265.17	11.1802	5	0.230641	0.0387139	11	0.224089	0.0306797	8	0.159217	0.0385606	7	0.190606	0.0393071										-0.0415734	-0.534656	-0.275051	-0.233478	-0.493083	0.259605	1265_259
Phosphoric acid (3TMS)		Phosphate	Standard	299	1269.33	11.2598	10	12.1475	3.43886	11	13.9026	2.97104	11	15.588	2.73187	11	12.9914	1.68714										0.194689	0.359775	0.0968969	-0.0977924	0.165086	-0.262879	Phosphoric acid (3TMS)
Nicotinic acid (1TMS)			Standard	180	1269.13	11.2591	10	90.0353	15.1758	11	102.21	11.2201	11	43.7782	8.88822	11	60.6174	16.4737	<0.001	**	*							0.182967	-1.04028	-0.570759	-0.753726	-1.22325	0.46952	Nicotinic acid (1TMS)
Glycerol (3TMS)		Polyol	Standard	205	1273.27	11.3713	10	0.345317	0.064931	10	0.323019	0.086833	11	0.284919	0.0687409	10	0.208016	0.0482995										-0.0963052	-0.277369	-0.731229	-0.634924	-0.181064	-0.453859	Glycerol (3TMS)
1282_208	208;105;120;133;222;178;192;298			208	1282.01	11.5375	9	2.20401	0.491661	11	2.34586	0.298904	10	0.801789	0.353063	9	1.51003	0.560707	0.003	**	*							0.0899869	-1.45884	-0.545555	-0.635542	-1.54883	0.913284	1282_208
Threonine, allo-(2TMS)		Amino acid	Golm	117	1282.93	11.5622	10	0.741955	0.0666494	11	0.819138	0.158493	11	0.482474	0.0960726	11	0.58145	0.111834	0.006	**	*							0.142775	-0.620882	-0.351678	-0.494452	-0.763657	0.269205	Threonine, allo-(2TMS)
Threonine (2TMS)		Amino acid	Standard	117	1285.33	11.6106	10	0.896352	0.165937	11	0.939894	0.150036	11	0.503928	0.115528	11	0.563909	0.0959417	0.007	**	*							0.0684328	-0.830848	-0.668602	-0.737035	-0.899281	0.162246	Threonine (2TMS)
Maleic acid (2TMS)		Organic acid	Standard	133	1290.9	11.7384	10	0.253129	0.0455884	10	0.307267	0.0569303	10	0.17452	0.0386412	10	0.140306	0.0182716	0.008	**	*							0.279618	-0.53648	-0.851297	-1.13091	-0.816098	-0.314817	Maleic acid (2TMS)
1311_240	240;255;166;168			240	1311.85	12.1829	5	0.882951	0.263516	9	1.12155	0.123125	3	0.695737	0.289971	4	1.18814	0.477503										0.345092	-0.343791	0.428294	0.0832017	-0.688883	0.772085	1311_240
Succinic acid (2TMS)		Organic acid	Standard	247	1312.03	12.21	10	0.388107	0.0348927	11	0.511984	0.0486705	11	0.31897	0.0308078	10	0.331866	0.04235	0.003	**	*							0.399642	-0.283035	-0.225856	-0.625499	-0.682677	0.0571788	Succinic acid (2TMS)
1314_106	106;78;153			106	1315.62	12.2649	10	61.0443	8.306	11	69.298	6.61476	11	35.295	5.2052	11	41.5147	8.31526	0.001	**	*							0.182956	-0.790394	-0.556234	-0.73919	-0.97335	0.23416	1314_106
Glyceric acid (3TMS)		Organic acid	Golm	292	1330.19	12.5717	10	0.14111	0.0162322	11	0.184326	0.0147808	8	0.207869	0.0419181	8	0.141625	0.0144727							0.015	*	*	0.385441	0.558853	0.00525073	-0.380191	0.173411	-0.553602	Glyceric acid (3TMS)
1362_136	136;151;109			136	1362.03	13.2611	10	2.46573	0.271952	11	2.64624	0.120603	11	1.85242	0.178828	11	1.856	0.260953	0.003	**	*							0.101928	-0.412603	-0.409819	-0.511747	-0.514531	0.00278406	1362_136
Threonic acid 1,4-lactone (2TMS)		Organic acid	Golm	247	1370.62	13.45	10	0.768638	0.117659	11	0.933461	0.0638274	11	0.558141	0.03329	11	0.579946	0.0598355	0.013	*	*							0.280285	-0.461674	-0.406386	-0.68667	-0.741959	0.0552885	Threonic acid 1,4-lactone (2TMS)
1375_155	155;99;69;56;169;195			155	1375.12	13.5411	10	0.52195	0.0769424	11	0.766449	0.185754	11	0.371536	0.0680849	11	0.470473	0.0778871	0.018	*	*	0.075	†					0.554277	-0.490409	-0.149799	-0.704076	-1.04469	0.34061	1375_155
A139007			Golm	240	1381.66	13.6706	5	1.73471	0.11731	9	1.77009	0.18248	3	1.04719	0.597228	4	1.50148	0.469322										0.0291353	-0.728165	-0.208305	-0.237441	-0.757301	0.51986	A139007
1412_239	239;219;75;293			239	1412.94	14.3392	10	0.919825	0.0524236	11	0.890753	0.0661156	11	0.956516	0.0896742	11	0.93678	0.0695568										-0.0463346	0.05643	0.0263517	0.0726863	0.102765	-0.0300784	1412_239
A144004			Golm	228	1433.25	14.7563	8	0.515704	0.0909236	11	0.437608	0.0607863	7	0.329663	0.063899	5	0.489102	0.104968										-0.236905	-0.645551	-0.0764081	0.160497	-0.408646	0.569143	A144004
1441_191	147;191;254			191	1441.32	14.9261	10	1.13506	0.165711	11	1.27724	0.269239	10	0.696087	0.117019	10	0.697319	0.230373	0.004	**	*							0.170257	-0.705431	-0.702879	-0.873136	-0.875688	0.00255241	1441_191
1454_180	180;184;134;106;305;306			180	1455.26	15.2122	9	0.96505	0.19851	11	0.950355	0.168221	9	0.384267	0.13066	10	0.630419	0.228291	0.002	**	*							-0.0221383	-1.3285	-0.614294	-0.592156	-1.30636	0.714202	1454_180
A147005			Golm	236	1467.09	15.459	10	1.41275	0.38356	11	1.32411	0.255373	8	1.02206	0.281525	11	1.24959	0.400444										-0.0934812	-0.467027	-0.177048	-0.0835666	-0.373545	0.289979	A147005
Methylglutaric acid (2TMS)		Organic acid	NIST	275	1467.91	15.4754	9	0.670706	0.172434	11	0.712443	0.16464	7	0.317894	0.135426	7	0.549625	0.289883	0.034	*								0.0870941	-1.07714	-0.287234	-0.374328	-1.16423	0.789903	Methylglutaric acid (2TMS)
Glutamine [-H2O] (2TMS) MP+BP		Amino acid	Standard	155	1420.12/1472.01	14.47/15.55	9	1.87487	0.354925	11	2.22602	0.377909	10	0.62664	0.225227	9	1.39823	0.480449	0.001	**	*							0.247674	-1.58109	-0.423191	-0.670865	-1.82876	1.15789	Glutamine [-H2O] (2TMS) MP+BP
1481_228	228;184;269;253			228	1481.49	15.7473	6	0.849157	0.175471	10	0.446699	0.0677424	3	0.410374	0.157824	4	0.630449	0.175376							0.044	*		-0.92673	-1.04909	-0.429651	0.497079	-0.122362	0.619441	1481_228
Malic acid (3TMS)		Organic acid	Standard	233	1488.91	15.9016	10	7.92858	1.03355	11	10.1107	0.641653	11	5.44237	0.546122	11	6.58992	0.738654	<0.001	**	*	0.03	*					0.350744	-0.542828	-0.266803	-0.617547	-0.893572	0.276026	Malic acid (3TMS)
1489_180	180;275;306;230;105;120;129;164			180	1490.86	15.9439	10	2.12126	0.435178	11	2.39295	0.40809	9	1.09843	0.261826	9	1.69027	0.553972	0.014	*	*							0.173867	-0.949486	-0.327668	-0.501535	-1.12335	0.621819	1489_180
1509_170	170;91;121			170	1510.04	16.3259	6	0.734292	0.066529	9	0.558178	0.0970413	6	0.263183	0.102757	7	0.381833	0.15377	0.002	**	*							-0.395629	-1.48029	-0.943411	-0.547782	-1.08466	0.536876	1509_170
Aspartic acid (3TMS)		Amino acid	Standard	232	1519.19	16.56	9	0.138327	0.0251545	9	0.148871	0.0231592	9	0.148433	0.0274971	8	0.175453	0.0291852										0.105978	0.10173	0.343004	0.237025	-0.00424861	0.241274	Aspartic acid (3TMS)
Erythronic acid (4TMS)		Organic acid	Golm	292	1546.17	17.0299	7	0.129201	0.0285486	11	0.206474	0.0299941	9	0.145084	0.0132573	9	0.146363	0.0270008							0.07	†		0.676341	0.16727	0.179929	-0.496412	-0.509071	0.012659	Erythronic acid (4TMS)
Nicotinic acid, 6-hydroxy- (2TMS)		N	NIST	268	1550.51	17.124	9	1.02621	0.166327	10	1.25735	0.221729	7	0.498677	0.0750469	9	0.714839	0.224536	0.002	**	*							0.293059	-1.04115	-0.52164	-0.814699	-1.33421	0.519514	Nicotinic acid, 6-hydroxy- (2TMS)
Threonic acid (4TMS)		Organic acid	Standard	292	1563.01	17.3732	10	2.11154	0.302816	11	2.45109	0.205477	11	1.47987	0.154462	11	1.45097	0.156969	0.001	**	*							0.215125	-0.512824	-0.541278	-0.756403	-0.727949	-0.0284547	Threonic acid (4TMS)
1567_217	217;78;232			217	1567.64	17.4615	10	0.836703	0.100205	11	1.01009	0.0831549	11	0.754225	0.0443473	11	0.753248	0.100817	0.059	†								0.271694	-0.149721	-0.151592	-0.423286	-0.421416	-0.00187064	1567_217
1580_138	138;122;185;106;92;79			138	1580.41	17.7172	10	10.3135	1.87668	11	12.7675	2.10103	11	4.37652	1.32637	11	5.9056	2.01039	<0.001	**	*							0.307944	-1.23667	-0.804374	-1.11232	-1.54462	0.432298	1580_138
A159003			Golm	205	1584.52	17.84	9	0.306837	0.056049	11	0.384097	0.059944	8	0.141221	0.0324048	11	0.21149	0.0450885	0.002	**	*							0.323998	-1.11952	-0.536881	-0.860879	-1.44352	0.582637	A159003
1588_265	265;180;281;133			265	1588.64	17.8781	10	1.11523	0.124981	11	1.41819	0.297803	11	0.850724	0.096794	11	0.913923	0.107494	0.038	*								0.346717	-0.390575	-0.287192	-0.633909	-0.737292	0.103383	1588_265
1591_205	343;328;218;240			205	1591.49	17.9391	10	0.238922	0.0439936	11	0.316859	0.03694	8	0.281742	0.0489345	8	0.158565	0.0296366							0.036	*		0.407304	0.23784	-0.591461	-0.998765	-0.169464	-0.829301	1591_205
1609_226	194?226;211;196			226	1610.51	18.3006	9	1.10602	0.159972	11	1.26555	0.168975	8	0.73423	0.137966	10	0.730925	0.204686	0.003	**	*							0.194388	-0.591074	-0.597582	-0.79197	-0.785461	-0.00650886	1609_226
Glutamic acid (3TMS)		Amino acid	Standard	246	1620.7	18.498	10	0.490039	0.100837	11	0.488066	0.1051	11	0.756532	0.106969	11	0.483015	0.105756										-0.00581973	0.626505	-0.0208292	-0.0150095	0.632324	-0.647334	Glutamic acid (3TMS)
1622_180	180;152;126;75			180	1622.59	18.5243	5	1.91236	0.288411	10	1.59824	0.238133	3	0.841599	0.492989	4	2.12556	0.695606							0.056	†		-0.258872	-1.18415	0.152485	0.411357	-0.925281	1.33664	1622_180
1635_254	254;179;267	Catechol-like	Putative	254	1636.36	18.7793	8	0.54632	0.104417	11	0.705305	0.129497	8	0.367575	0.104016	8	0.531483	0.194415	0.051	†								0.368501	-0.571705	-0.0397212	-0.408222	-0.940206	0.531984	1635_254
1645_138	138;124;111;199;152			138	1646	18.964	9	1.50087	0.330679	11	1.59362	0.253448	10	0.850693	0.199651	10	1.40731	0.43967										0.0865164	-0.819084	-0.0928521	-0.179368	-0.905601	0.726232	1645_138
1646_309	309;324;253;168			309	1648.24	18.9974	10	0.289254	0.0372288	11	0.356955	0.0667629	11	0.283466	0.0337421	11	0.236832	0.0272225										0.303405	-0.0291587	-0.288474	-0.59188	-0.332564	-0.259316	1646_309
1689_239	239;240;241;226;225;195;97			239	1689.14	19.7334	10	2.41232	0.573398	11	2.81669	0.443258	10	0.896702	0.375211	9	1.80807	0.762237	0.006	**	*							0.22358	-1.42772	-0.415974	-0.639554	-1.6513	1.01175	1689_239
1705_239	239;224;209;194			239	1705.43	20.0729	8	2.94903	0.554471	11	2.813	0.438284	7	1.0722	0.526177	9	1.72158	0.781289	0.001	**	*							-0.0681316	-1.45966	-0.776508	-0.708377	-1.39153	0.683156	1705_239
1711_138	138;124;199;111;152			138	1712.41	20.1969	10	2.10333	0.450831	11	2.39792	0.37079	11	1.10097	0.222095	11	1.607	0.500198	0.031	*								0.18911	-0.933894	-0.388306	-0.577416	-1.123	0.545589	1711_138
1717_136	136;152;199			136	1717.59	20.2869	10	8.85093	0.625974	11	8.86384	0.551437	11	7.71062	0.55235	11	7.67244	0.599666	0.045	*								0.00210205	-0.198982	-0.206143	-0.208245	-0.201084	-0.00716111	1717_136
Ribitol (5TMS)		Polyol	Standard	217	1729.04	20.4907	10	0.350471	0.0475336	10	0.36572	0.0542982	10	0.257291	0.0353763	11	0.251061	0.0249122	0.025	*								0.0614464	-0.445895	-0.481256	-0.542702	-0.507341	-0.0353608	Ribitol (5TMS)
A174026			Golm	217	1740.07	20.6948	10	3.47211	0.411559	11	3.06014	0.284738	11	2.46562	0.173162	11	2.20418	0.191821	0.002	**	*							-0.182216	-0.493865	-0.65557	-0.473354	-0.311649	-0.161705	A174026
A174001			Golm	205	1743.93	20.7565	10	0.831714	0.154267	11	1.09998	0.138654	11	0.616392	0.0788714	11	0.634068	0.0806422	0.049	*								0.403316	-0.432239	-0.39145	-0.794766	-0.835556	0.0407896	A174001
1744_154	154;61;106;201;94;77;79			154	1745.09	20.7796	9	4.46362	1.11957	11	5.23991	1.05221	7	1.56435	0.862156	6	6.65594	3.15868	0.094	†		0.071						0.231327	-1.51266	0.576428	0.345101	-1.74398	2.08908	1744_154
Ribonic acid (5TMS)		Organic acid	Golm	292	1755.92	20.9723	10	0.198501	0.0305322	11	0.212629	0.0157345	11	0.149541	0.0160554	11	0.165844	0.00931995	0.021	*	*							0.0991916	-0.408608	-0.259319	-0.358511	-0.5078	0.149289	Ribonic acid (5TMS)
1772_236	236;251;356			236	1772.14	21.2646	6	0.397948	0.0822774	7	0.429949	0.0310294	3	0.245325	0.135521	4	0.250481	0.0249566	0.027	*								0.111586	-0.697886	-0.66788	-0.779466	-0.809472	0.0300061	1772_236
1807_292	292;224;117;316			292	1806.82	21.8797	4	0.145149	0.0386362	9	0.0998102	0.00857696	7	0.133962	0.0239946	7	0.114633	0.00725662										-0.540271	-0.115711	-0.340507	0.199764	0.42456	-0.224796	1807_292
Shikimic acid (4TMS)		Organic acid	Standard	204	1812.14	21.9705	10	1.3718	0.19595	10	1.3896	0.167543	10	0.836707	0.100318	8	0.949363	0.142871	0.009	**	*							0.0185911	-0.713278	-0.531041	-0.549633	-0.731869	0.182237	Shikimic acid (4TMS)
Citric acid (4TMS)		Organic acid	Standard	273	1819.76	22.0959	10	28.1124	4.69353	11	30.1811	3.35487	11	17.2095	4.8393	11	20.8516	2.86103	0.005	**	*							0.102437	-0.708005	-0.431051	-0.533488	-0.810442	0.276954	Citric acid (4TMS)
1833_316_DHA-like	316;173;89;157	Organic acid	Putative	316	1834.78	22.3535	10	0.812872	0.100309	11	0.86089	0.0938149	7	0.331753	0.0812292	9	0.470194	0.0837872	<0.001	**	*							0.0828021	-1.29292	-0.78977	-0.872572	-1.37572	0.503148	1833_316_DHA-like
Quinic acid (5TMS)		Organic acid	Standard	345	1860.9	22.7978	10	748.993	29.4007	11	710.847	38.5729	11	794.511	45.0114	11	757.961	26.4904										-0.0754134	0.0851149	0.0171715	0.092585	0.160528	-0.0679434	Quinic acid (5TMS)
1866_433	433;343			433	1866.14	22.8908	8	1.39405	0.276341	11	1.25054	0.182682	7	0.536444	0.291339	8	0.998447	0.413485	0.003	**	*							-0.156737	-1.37779	-0.481528	-0.324791	-1.22105	0.89626	1866_433
1868_287	287;240;226;197;211;			287	1868.88	22.9337	8	0.720921	0.154239	11	0.633743	0.0807196	7	0.36924	0.109592	9	0.420595	0.14463	0.029	*								-0.185944	-0.965284	-0.77741	-0.591466	-0.779339	0.187873	1868_287
Dehydroascorbic acid dimer (2MEOX) MP+BP		Organic acid	Standard	157	1846.13/1870.22	22.53/22.95	10	5.67214	0.34526	11	5.49511	0.567981	11	3.47544	0.214478	11	3.49727	0.306188	<0.001	**	*							-0.0457458	-0.706698	-0.697665	-0.651919	-0.660953	0.00903371	Dehydroascorbic acid dimer (2MEOX) MP+BP
1873_334	334;243;271;217;345;362			334	1873.29	23.0013	9	1.26904	0.27839	11	1.28531	0.168219	8	0.620137	0.257013	8	1.81996	0.785918	0.076	†		0.082	†					0.0183822	-1.03308	0.520175	0.501793	-1.05146	1.55325	1873_334
A187005			Golm	275	1878.88	23.1004	10	0.400167	0.0576376	11	0.404194	0.0684924	11	0.354265	0.0373318	11	0.308286	0.0397194										0.0144462	-0.175773	-0.376333	-0.390779	-0.19022	-0.20056	A187005
Fructose (1MEOX) (5TMS) MP+BP		Hexose	Standard	307	1882.01	23.16	10	6.0824	0.743474	11	7.47258	0.777377	11	5.15274	0.344031	11	4.87486	0.196717	0.003	**	*							0.296968	-0.2393	-0.319278	-0.616245	-0.536268	-0.0799778	Fructose (1MEOX) (5TMS) MP+BP
Galactose (1MEOX) (5TMS) MP		Hexose	Standard	319	1892.87	23.3496	10	0.9094	0.190011	11	0.642321	0.162908	11	0.583369	0.169307	11	0.409976	0.10219	0.044	*								-0.501619	-0.640507	-1.14938	-0.647757	-0.138888	-0.508869	Galactose (1MEOX) (5TMS) MP
1898_305_Inositol-like	305;204;191;318;538;433;420	Polyol	Putative	305	1898.04	23.4465	10	14.0561	2.37482	11	14.2409	1.51381	11	3.72289	0.947098	11	5.37463	1.37211	<0.001	**	*							0.0188425	-1.9167	-1.38696	-1.4058	-1.93554	0.52974	1898_305_Inositol-like
Diketogulonic acid (2MEOX) (4TMS) 1+2		Organic acid	Standard (Ascorbate degradation)	244	1915.30/1933.05	23.60/23.95	10	1.96249	0.283185	11	1.72017	0.200754	11	1.2381	0.116198	11	1.12248	0.164758	0.004	**	*							-0.190132	-0.664557	-0.805989	-0.615857	-0.474424	-0.141433	Diketogulonic acid (2MEOX) (4TMS) 1+2
Glucose (1MEOX) (5TMS) MP+BP		Hexose	Standard	160	1917.96/1932.13	23.76/23.93	10	12.2887	4.38399	11	5.18764	1.76489	11	4.99724	1.99524	10	3.38518	1.31643										-1.24418	-1.29813	-1.86003	-0.615849	-0.0539495	-0.5619	Glucose (1MEOX) (5TMS) MP+BP
Deoxy-arabino-hexaric acid (5TMS)		Organic acid	NIST	245	1926.72	23.8953	10	0.488768	0.0950507	11	0.648482	0.0996066	11	0.374155	0.0423185	11	0.352968	0.0733947	0.059	†								0.407917	-0.385516	-0.469614	-0.877531	-0.793433	-0.0840979	Deoxy-arabino-hexaric acid (5TMS)
Mannitol (6TMS)		Polyol	Standard	319	1933.48	24.0255	7	0.178303	0.0349858	11	0.169261	0.0274841	9	0.158738	0.0317647	8	0.15868	0.0323551										-0.0750829	-0.167682	-0.168208	-0.093125	-0.0925994	-0.000525528	Mannitol (6TMS)
1934_279	279;61;231;134;110;92;219;326			279	1934.59	24.0232	7	0.821916	0.188174	10	0.677854	0.127815	8	0.319811	0.109775	7	0.585139	0.137031	0.032	*					0.087	†		-0.278015	-1.36177	-0.49021	-0.212195	-1.08376	0.87156	1934_279
Sorbitol (6TMS)		Polyol	Standard	319	1940.24	24.1203	10	0.937621	0.078521	11	0.826242	0.105871	11	0.832755	0.0601352	11	0.805392	0.0607289										-0.182441	-0.171113	-0.219313	-0.0368721	0.011328	-0.0482001	Sorbitol (6TMS)
Gallic acid (4TMS)		Organic acid	Golm	458	1956.2	24.383	10	0.453119	0.048746	11	0.44407	0.0631551	11	0.442897	0.0545944	11	0.45886	0.0662738										-0.0291013	-0.0329163	0.0181661	0.0472674	-0.003815	0.0510824	Gallic acid (4TMS)
1968_389	389;491		Golm	389	1968.26	24.5727	9	0.308601	0.0526517	9	0.791222	0.232227	9	0.421934	0.0439368	10	0.292392	0.0461845							0.001	**	*	1.35834	0.451275	-0.0778398	-1.43618	-0.907064	-0.529115	1968_389
1970_287	287;240;226;362;332;536;316			287	1970.32	24.6069	7	0.700931	0.220626	10	0.606887	0.0945593	3	0.50769	0.388953	5	0.660774	0.294568										-0.207844	-0.465326	-0.0851166	0.122728	-0.257482	0.38021	1970_287
1970_279	279;61;110;190;231;200			279	1970.38	24.4821	10	0.687163	0.149254	11	0.71957	0.105011	11	0.379944	0.0991516	11	0.438777	0.093445	0.007	**								0.0664836	-0.854867	-0.647164	-0.713647	-0.921351	0.207703	1970_279
Glucopyranose, D- (5TMS)		Hexose	Golm	345	1984.7	24.8345	8	0.940813	0.22431	11	1.06234	0.1552	10	0.292593	0.153373	6	1.00486	0.328803	0.025	*		0.016	*	*				0.175266	-1.68501	0.0950186	-0.0802478	-1.86028	1.78003	Glucopyranose, D- (5TMS)
1996_456	456;458;368;355;233			456	1996.25	25.0264	6	0.401758	0.0629097	11	0.663531	0.322224	8	0.341822	0.0674719	9	0.336521	0.0757697										0.723837	-0.233082	-0.25563	-0.979467	-0.956919	-0.0225479	1996_456
Galactonic acid (6TMS)		Organic acid	Standard	292	1997.87	25.0505	6	0.110903	0.00926052	7	0.133721	0.0386852	6	0.128949	0.0227665	4	0.1051	0.0152973										0.269926	0.217508	-0.0775286	-0.347454	-0.0524179	-0.295037	Galactonic acid (6TMS)
2005_140	140;61;93;279			140	2005.71	25.1772	9	0.311832	0.0806351	9	0.280269	0.0702066	6	0.342053	0.138634	9	0.30268	0.122451										-0.153955	0.133451	-0.0429777	0.110978	0.287406	-0.176429	2005_140
2009_200	200;61;92;106;152;140;247			200	2009.16	25.2306	7	1.05678	0.249275	11	0.816597	0.186378	6	0.316206	0.222147	6	1.27714	0.706377	0.033	*					0.037	*		-0.371976	-1.74073	0.273245	0.645221	-1.36876	2.01398	2009_200
Hexadecanoic acid (1TMS)		Fatty acid	Golm	313	2045.7	25.803	10	0.683902	0.0658284	11	0.88021	0.204424	11	0.587053	0.0676549	11	0.757195	0.0482013										0.364059	-0.220298	0.146877	-0.217182	-0.584357	0.367175	Hexadecanoic acid (1TMS)
2080_346	346;162;130;156;270;256;318			346	2080.4	26.3346	6	0.659926	0.0676194	9	0.486421	0.0617346	4	0.275794	0.129299	5	0.403994	0.176917	0.006	**	*							-0.440099	-1.25872	-0.70797	-0.267871	-0.818617	0.550746	2080_346
2088_200	200;61;106;92;140;152;247			200	2088.83	26.473	10	17.3163	4.90795	11	19.8098	4.12891	11	4.92622	3.14913	10	13.5481	6.4726	0.003	**	*							0.194081	-1.81358	-0.354039	-0.54812	-2.00766	1.45954	2088_200
Inositol, myo- (6TMS)		Polyol	Standard	305	2092.28	26.5252	10	115.246	6.88761	11	116.375	9.13964	11	73.7133	3.2074	11	66.9616	1.94531	<0.001	**	*							0.0140652	-0.644722	-0.783311	-0.797377	-0.658787	-0.13859	Inositol, myo- (6TMS)
Heptulose_1		Carbohydrate	Putative	319	2112.47	26.8303	10	5.11083	0.684387	11	5.77611	0.43821	11	4.84934	0.208618	11	4.68929	0.310489										0.17654	-0.075769	-0.12419	-0.30073	-0.252309	-0.0484209	Heptulose_1
Heptulose_2		Carbohydrate	Putative	319	2128.08	27.0523	6	0.386693	0.0809618	10	0.338088	0.0376636	9	0.209757	0.0278606	7	0.143622	0.0288007	<0.001	**	*							-0.193789	-0.882471	-1.42891	-1.23513	-0.688683	-0.546443	Heptulose_2
2133_279	279;61;231;199;110;326			279	2133.62	27.1444	10	47.8263	10.7381	11	49.814	6.98532	11	22.3804	6.37248	11	32.0122	9.74485	0.005	**	*							0.0587474	-1.09557	-0.579182	-0.637929	-1.15431	0.516385	2133_279
Sedoheptulose (1MEOX) (6TMS) MP+BP		Carbohydrate	Standard	319	2135.65/2141.40	27.18/27.26	9	9.30606	1.68819	10	5.54915	1.61861	7	8.40318	3.17627	8	4.23248	1.18248				0.034	*					-0.745904	-0.147234	-1.13667	-0.390762	0.59867	-0.989431	Sedoheptulose (1MEOX) (6TMS) MP+BP
2149_213	228;213;181			213	2149.49	27.3782	10	0.964341	0.228885	10	1.13287	0.183806	5	0.461859	0.280437	9	0.586435	0.209291	0.007	**	*							0.232372	-1.06209	-0.717573	-0.949945	-1.29446	0.344517	2149_213
2154_279	279;278;61;231;110;265;217;140			279	2154.43	27.4494	7	0.612607	0.111864	11	0.497108	0.0666711	8	0.236655	0.0726709	9	0.389083	0.11723	0.004	**	*							-0.301401	-1.37217	-0.654884	-0.353483	-1.07077	0.717291	2154_279
2186_204_two isomers	204;217;249;305;361	Glycoside	Putative	249	2186.46	27.9302	10	1.30276	0.454538	11	1.12273	0.356806	11	0.536041	0.171293	11	0.63189	0.180812										-0.214565	-1.28116	-1.04383	-0.829264	-1.0666	0.237331	2186_204_two isomers
2189_204	204;217;235;305;361	Glycoside	Putative	235	2189.18	27.9676	10	0.936556	0.268304	11	0.975933	0.226011	11	0.531212	0.107809	11	0.363086	0.0543015	0.028	*								0.0594163	-0.818079	-1.36705	-1.42647	-0.877496	-0.548974	2189_204
2212_204	204;217;191;217;252;310;379			204	2212.71	28.245	10	5.77363	2.41203	11	8.66381	3.49978	11	4.36189	1.29103	11	4.64287	1.83624										0.585524	-0.404523	-0.314459	-0.899983	-0.990046	0.0900636	2212_204
2226_225	225;226;179;180			225	2226.32	28.5043	7	0.888097	0.185116	11	0.735283	0.152884	4	0.338646	0.235467	6	0.605863	0.328278	0.017	*	*							-0.272419	-1.39094	-0.551725	-0.279306	-1.11852	0.839213	2226_225
2241_199	199;341;117			199	2241.85	28.7284	10	3.39707	0.667195	11	4.26919	0.454474	8	1.37885	0.56786	7	3.10357	0.862404	0.024	*		0.025	*					0.329669	-1.30082	-0.130363	-0.460032	-1.63049	1.17046	2241_199
A228001			Golm	290	2280.84	29.2993	7	0.229976	0.0527531	7	0.128562	0.0150844	7	0.138065	0.0388408	6	0.21179	0.0472188							0.079	†		-0.839026	-0.736138	-0.118849	0.720177	0.102888	0.617289	A228001
2306_398	398;413;122;184			398	2306.97	29.6572	10	0.500205	0.100666	11	0.459235	0.0963729	9	0.292528	0.0673749	6	0.361748	0.0895638										-0.123287	-0.773942	-0.467534	-0.344247	-0.650655	0.306408	2306_398
2311_379	379;105;241;299;219;331			379	2311.13	29.7157	10	1.11372	0.263807	11	1.19053	0.172476	11	0.382592	0.189289	9	0.785585	0.317025	0.002	**	*							0.0962144	-1.54151	-0.503554	-0.599768	-1.63773	1.03796	2311_379
2317_204	204;217;337;361;243;103;129;191			204	2317.69	29.8075	10	0.942966	0.126455	11	0.629807	0.123212	11	0.836739	0.158281	11	0.717402	0.136595				0.094	†					-0.582297	-0.172428	-0.394424	0.187872	0.409869	-0.221997	2317_204
A237002			Golm	217	2365.22	30.4553	10	0.61631	0.0944759	11	0.879979	0.0907165	11	0.538788	0.0463927	11	0.526335	0.0688801	0.015	*	*				0.047	*		0.513814	-0.193937	-0.227673	-0.741487	-0.70775	-0.0337363	A237002
A239008			Golm	217	2378	30.6296	10	0.770229	0.100839	11	0.720466	0.0878483	11	0.588912	0.0724449	11	0.577987	0.0719348										-0.0963573	-0.387236	-0.414251	-0.317894	-0.290879	-0.0270147	A239008
2396_244	244;138;106;78;61;243;195;229			244	2396.62	30.8804	8	0.470449	0.127488	10	0.653521	0.101637	4	0.373216	0.102688	6	0.410985	0.153164										0.474196	-0.334029	-0.194952	-0.669148	-0.808225	0.139077	2396_244
2424_398	398;413;122;105;184			398	2424.13	31.2479	8	0.243959	0.0378301	10	0.221934	0.0336065	3	0.160358	0.0949745	3	0.295777	0.075701							0.078	†		-0.136506	-0.605344	0.277872	0.414378	-0.468838	0.883216	2424_398
2436_204	204;217;361;181;229			204	2435.66	31.4131	9	0.361104	0.0688525	9	0.457091	0.070668	7	0.309508	0.048418	8	0.385972	0.0811578										0.340065	-0.222437	0.0960824	-0.243983	-0.562502	0.318519	2436_204
A252005			Golm	204	2508.19	32.3545	10	1.48696	0.208518	11	1.90628	0.159686	11	1.62571	0.11797	11	1.41944	0.112753							0.036	*		0.358391	0.128707	-0.0670445	-0.425435	-0.229683	-0.195752	A252005
A254009			Golm	217	2540.75	32.7665	10	2.78316	0.599654	11	3.36022	0.358507	11	1.10477	0.391955	11	1.16799	0.31174	<0.001	**	*							0.271832	-1.33298	-1.25269	-1.52452	-1.60482	0.0802905	A254009
2545_106	106;244;324;78;265			244	2546.54	32.8406	8	0.619595	0.113574	11	0.501405	0.0861856	10	0.206606	0.0746909	7	0.449023	0.200028	0.004	**	*							-0.305351	-1.58444	-0.464538	-0.159187	-1.27909	1.11991	2545_106
A256004			Golm	204	2549.21	32.8724	10	0.549514	0.114844	11	0.800312	0.12958	11	0.427936	0.0529612	11	0.356064	0.0582017	0.014	*	*				0.048	*		0.542404	-0.360762	-0.62602	-1.16842	-0.903166	-0.265258	A256004
2562_361	361;204;217			204	2561.97	33.0375	9	0.169853	0.021355	11	0.318194	0.0598371	10	0.214542	0.0408762	10	0.160716	0.024392							0.052	†		0.90562	0.336972	-0.0797764	-0.985396	-0.568648	-0.416749	2562_361
2609_204	204;131;361;143;157;217;191;225;451;539			204	2611.66	33.6046	10	1.15787	0.109851	11	1.09004	0.13211	11	1.55241	0.164264	11	1.23266	0.0955896	0.048	*								-0.0870881	0.42304	0.0903046	0.177393	0.510128	-0.332735	2609_204
2635_204				204	2634.96	33.9494	10	0.467477	0.0547518	11	0.430666	0.0525799	11	0.459147	0.0640754	11	0.426961	0.0415256										-0.118324	-0.0259369	-0.130792	-0.0124682	0.0923866	-0.104855	2635_204
Sucrose (8TMS)		Disaccharide	Standard	361	2641.5	34.0293	10	617.464	34.4186	11	638.998	39.5825	11	599.73	24.8417	11	494.819	33.6339	0.027	*					0.06	†		0.0494581	-0.0420411	-0.319453	-0.368911	-0.0914991	-0.277412	Sucrose (8TMS)
2645_204				204	2647.99	34.114	10	0.949473	0.142463	11	1.02487	0.269805	11	0.472426	0.0934962	11	0.678394	0.169868	0.048	*								0.110245	-1.00704	-0.485004	-0.595249	-1.11728	0.522033	2645_204
A268008			Golm	204	2655.46	34.174	8	0.450929	0.121833	11	0.462356	0.0732632	11	0.399703	0.0762463	8	0.479517	0.160466										0.0361021	-0.173972	0.08868	0.0525779	-0.210074	0.262652	A268008
2694_204	204;217;331;361;272;143;135;107			204	2696.13	34.6974	10	1.0757	0.128408	11	0.913286	0.102968	11	1.14768	0.0653111	11	0.983208	0.105468										-0.236135	0.0934509	-0.129706	0.106429	0.329586	-0.223157	2694_204
Maltose (1MEOX)(8TMS) MP		Disaccharide	Standard	361	2741.26	35.2289	10	0.369324	0.0604342	11	0.3352	0.0673356	11	0.445968	0.0867935	11	0.399632	0.0656827										-0.139862	0.272056	0.113785	0.253647	0.411918	-0.158271	Maltose (1MEOX)(8TMS) MP
Salidroside (5TMS)		Phenolic glycoside	Standard	193	2766.28	35.5281	10	3.38974	0.271413	11	3.28381	0.312029	11	2.62121	0.159765	11	2.70675	0.127547	0.007	**	*							-0.0458045	-0.370941	-0.324616	-0.278811	-0.325137	0.0463254	Salidroside (5TMS)
2822_361	361;217;204;355;281;370	Dihydrobenzoic acid glycoside	Putative	361	2823.61	36.2166	8	0.395602	0.0613509	7	0.506073	0.103014	8	0.438119	0.117218	6	0.305534	0.099432										0.355293	0.147272	-0.372717	-0.72801	-0.208022	-0.519988	2822_361
Gentiobiose (1MEOX)(8TMS)		Disaccharide	Standard	204	2831.33	36.2823	10	1.19846	0.179302	11	1.20195	0.12616	11	0.929868	0.0749882	11	0.815898	0.118825	0.02	*	*							0.00420288	-0.366079	-0.554716	-0.558919	-0.370282	-0.188637	Gentiobiose (1MEOX)(8TMS)
2838_347	347;299;271;259;241;394	Phosphate	Putative	347	2838.19	36.3589	10	0.775723	0.182915	11	1.02493	0.16297	11	0.471497	0.0826908	11	0.534104	0.122649	0.008	**	*							0.401905	-0.718294	-0.538421	-0.940326	-1.1202	0.179873	2838_347
Quinic acid, 3-coumaroyl-, cis- (5TMS)		Phenylpropanoid	NIST	345	2852.63	36.5252	10	0.742076	0.0483449	11	0.794771	0.0885987	11	1.0182	0.0770054	11	0.796642	0.0740349	0.091	†								0.0989722	0.456378	0.102363	0.00339123	0.357405	-0.354014	Quinic acid, 3-coumaroyl-, cis- (5TMS)
Epicatechin (5TMS)		Flavonoid	Golm	368	2854.94	36.5492	10	0.369421	0.0489258	11	0.41787	0.0279138	11	0.360588	0.0419954	11	0.329049	0.0337597										0.177787	-0.034914	-0.166965	-0.344753	-0.212701	-0.132051	Epicatechin (5TMS)
Catechin (5TMS)		Flavonoid	Standard	368	2880.71	36.845	10	15.9207	1.32408	11	15.9145	1.31226	11	15.3359	1.07786	11	13.3678	0.967548										-0.000561781	-0.0539935	-0.25214	-0.251578	-0.0534318	-0.198147	Catechin (5TMS)
Epigallocatechin (6TMS)		Flavonoid	Golm	456	2921.07	37.2972	10	14.1199	0.926652	11	12.543	1.40266	11	14.1964	1.24254	11	14.4459	1.3545										-0.170839	0.00779695	0.0329368	0.203776	0.178636	0.0251399	Epigallocatechin (6TMS)
2965_204	204;250;217;191;324;176;361;686	Phenolic glycoside	Putative	250	2967.05	37.8058	10	1.95426	0.286412	11	1.63132	0.161975	11	2.0423	0.217274	11	1.93958	0.215707										-0.260587	0.0635703	-0.0108829	0.249704	0.324157	-0.0744531	2965_204
Quinic acid, 3-coumaroyl-, trans- (5TMS)		Phenylpropanoid	NIST	345	2980.58	37.9546	10	2.16032	0.323907	11	1.50516	0.177005	11	3.09094	0.243833	11	2.24274	0.355648	0.017	*	*	0.009	**	*				-0.521327	0.516801	0.0540176	0.575344	1.03813	-0.462783	Quinic acid, 3-coumaroyl-, trans- (5TMS)
2991_204	204;250;217;191;324;176;361;686	Phenolic glycoside	Putative	250	2992.45	38.0857	10	8.27243	1.21052	11	7.05248	0.621376	11	8.69516	0.829412	11	8.11019	0.902479										-0.230181	0.0719007	-0.0285768	0.201604	0.302081	-0.100477	2991_204
Quinic acid, 3-caffeoyl-, cis- (6TMS)		Phenylpropanoid	Standard	345	2992.43	38.113	10	0.574992	0.312056	10	0.360031	0.180581	11	1.0174	0.353445	11	0.788157	0.306972	0.096	†								-0.675423	0.823276	0.45494	1.13036	1.4987	-0.368336	Quinic acid, 3-caffeoyl-, cis- (6TMS)
3002_302	302;317			302	3002.95	38.2284	10	1.24807	0.320219	10	1.35635	0.255537	11	0.482892	0.183535	10	0.705399	0.219728	0.002	**	*							0.120039	-1.36992	-0.823183	-0.943222	-1.48996	0.54674	3002_302
Quinic acid, 5-coumaroyl-, trans- (5TMS)		Phenylpropanoid	NIST	345	3069.42	38.9138	10	0.568441	0.0565651	11	0.422738	0.0662306	11	0.55259	0.056153	11	0.457758	0.058787				0.047	*					-0.427247	-0.0408004	-0.312424	0.114823	0.386446	-0.271624	Quinic acid, 5-coumaroyl-, trans- (5TMS)
3082_204	204;280;217;248;325;355;399			204	3083.85	39.0904	9	0.540908	0.147841	6	0.683761	0.0558493	7	0.51972	0.0313326	9	0.525728	0.0866105										0.338108	-0.0576492	-0.0410667	-0.379175	-0.395758	0.0165825	3082_204
Quinic acid, 3-caffeoyl-, trans- (6TMS)		Phenylpropanoid	Standard	345	3117.45	39.43	10	1.78177	0.342737	11	1.32955	0.208229	11	1.55882	0.233013	11	1.22159	0.179286										-0.422377	-0.192857	-0.544547	-0.122169	0.22952	-0.351689	Quinic acid, 3-caffeoyl-, trans- (6TMS)
A313007			Golm	204	3134.97	39.6103	10	1.85864	0.32591	11	1.40094	0.155616	11	1.49121	0.217409	11	1.42483	0.198702										-0.407857	-0.317762	-0.383456	0.0244011	0.0900948	-0.0656938	A313007
Tocopherol, alpha- (1TMS)		Terpenoid	Golm	502	3136.18	39.6192	10	0.858384	0.151821	11	0.825362	0.0656747	11	0.724817	0.0697191	11	0.698676	0.0506746										-0.0565961	-0.244007	-0.296999	-0.240403	-0.187411	-0.0529922	Tocopherol, alpha- (1TMS)
Quercetin (5TMS)		Flavonoid	Standard	647	3180.63	40.0839	10	1.07467	0.161097	11	1.07023	0.159616	11	1.50575	0.155861	10	1.45723	0.224209	0.059	†								-0.00597341	0.486597	0.439337	0.44531	0.49257	-0.0472601	Quercetin (5TMS)
Quinic acid, 5-caffeoyl-, trans- (6TMS)		Phenylpropanoid	Golm	345	3203.07	40.3369	10	0.341983	0.0530259	10	0.343411	0.0496179	10	0.29863	0.0360327	11	0.273188	0.0401132										0.00601345	-0.195562	-0.32403	-0.330044	-0.201575	-0.128469	Quinic acid, 5-caffeoyl-, trans- (6TMS)
Sitosterol, beta- (1TMS)		Sterol	Golm	396	3341.82	41.7256	10	0.496736	0.0447493	11	0.547563	0.0375832	11	0.435032	0.0308159	11	0.445836	0.0254977	0.038	*								0.140545	-0.191358	-0.155968	-0.296513	-0.331903	0.0353907	Sitosterol, beta- (1TMS)
Raffinose (11TMS)		Trisaccharide	Standard	361	3387.62	42.193	10	0.628516	0.212822	11	0.304708	0.0867419	11	0.928722	0.22622	10	0.902717	0.16959	0.017	*	*							-1.04452	0.563297	0.522323	1.56685	1.60782	-0.0409735	Raffinose (11TMS)
Triterpenoid 1		Terpenoid, dammarane	Putative, typical ion 199 m/z	199	3567.5	43.8956	10	0.677902	0.113573	11	0.669331	0.102339	11	0.632151	0.0992316	11	0.614445	0.0753104										-0.0183565	-0.100808	-0.141792	-0.123435	-0.0824517	-0.0409836	Triterpenoid 1
Quercetin glycoside 1		Flavonol glycoside	Putative, spectrum similarity with quercetin-3-O-glucoside	647	3683.25	45.1082	10	2.57433	0.704893	9	1.3303	0.294682	11	3.8239	0.711117	9	4.06121	0.674369	0.004	**	*							-0.952442	0.57085	0.657713	1.61016	1.52329	0.086863	Quercetin glycoside 1
Quercetin glycoside 2		Flavonol glycoside	Putative, spectrum similarity with quercetin-3-O-glucoside	647	3759.28	45.8745	8	0.415996	0.0993304	9	0.372548	0.112231	10	0.768233	0.108122	8	0.722114	0.151422	0.003	**	*							-0.159143	0.884973	0.795657	0.954799	1.04412	-0.0893161	Quercetin glycoside 2
							High VPD			High VPD+N			Low VPD			Low VPD+N			Statistics									log2 fold change						Metabolite
							N	Mean	SE	N	Mean	SE	N	Mean	SE	N	Mean	SE	ANOVA VPD			ANOVA N			ANOVA VPD x N			High VPD+N/ High VPD	Low VPD/ High VPD	Low VPD+N/ High VPD	Low VPD+N/ High VPD+N	Low VPD/ High VPD+N	Low VPD/ Low VPD+N
Total soluble carbohydrates (mg/g FW)							20	48.89	1.71	20	47.27	1.33	20	41.4	2	20	41.83	2.13	0.001	**								-0.0486145	-0.239909	-0.225001	-0.176387	-0.191294	0.0149072	Total soluble carbohydrates
Starch (mg/g FW)							5	35.54	6.53	6	33.13	2.63	6	60.01	8.24	6	33	2.55	0.041	*		0.016	*		0.039	*		-0.101305	0.755759	-0.106978	-0.00567218	0.857065	-0.862737	Starch
																			two-way ANOVA ** p<0.01, * p<0.05, † p<0.1
																			FDR * q<0.05

## Sheet: TableS1A
Supplementary Table S1A. Metabolite responses to low VPD and the effect of additional N supply in low VPD.
Additional N supply under low VPD reduces the VPD effect on metabolite profile.
Metabolite	Structural class	log2 fold change
		Low VPD/ High VPD	Low VPD+N/ Low VPD
1898_305_Inositol-like	Polyol	-1.9167	0.52974
2088_200		-1.81358	1.45954
2009_200		-1.74073	2.01398
Glucopyranose, D- (5TMS)	Hexose	-1.68501	1.78003
2545_106		-1.58444	1.11991
Glutamine [-H2O] (2TMS) MP+BP	Amino acid	-1.58109	1.15789
2311_379	Phosphate	-1.54151	1.03796
1744_154		-1.51266	2.08908
1509_170		-1.48029	0.536876
1705_239		-1.45966	0.683156
1282_208		-1.45884	0.913284
1689_239		-1.42772	1.01175
1221_107		-1.41909	1.83821
1087_124		-1.39122	0.889218
2226_225		-1.39094	0.839213
1866_433		-1.37779	0.89626
2154_279		-1.37217	0.717291
3002_302		-1.36992	0.54674
1934_279		-1.36177	0.87156
1260_139	Benzenamine	-1.34094	0.680376
A254009		-1.33298	0.0802905
1454_180		-1.3285	0.714202
1255_276		-1.32004	0.786157
2241_199		-1.30082	1.17046
Glucose (1MEOX) (5TMS) MP+BP	Hexose	-1.29813	-0.5619
1833_316_DHA-like	Organic acid	-1.29292	0.503148
2186_204_two isomers	Glycoside	-1.28116	0.237331
2080_346		-1.25872	0.550746
1580_138	Benzenamine	-1.23667	0.432298
1622_180		-1.18415	1.33664
A107001		-1.16353	0.569382
1007_162		-1.1546	0.261608
1012_162		-1.14514	0.101044
1118_106		-1.13739	0.14203
A159003		-1.11952	0.582637
1202_186		-1.11425	0.54425
2133_279		-1.09557	0.516385
Methylglutaric acid (2TMS)	Organic acid	-1.07714	0.789903
2149_213		-1.06209	0.344517
Pyridine, 3-hydroxy- (1TMS)	N	-1.05923	0.410144
1481_228		-1.04909	0.619441
Nicotinic acid, 6-hydroxy- (2TMS)	N	-1.04115	0.519514
Nicotinic acid (1TMS)	N	-1.04028	0.46952
1873_334		-1.03308	1.55325
1111_155		-1.0327	0.454761
2645_204		-1.00704	0.522033
1868_287		-0.965284	0.187873
1262_194		-0.963289	0.613209
1489_180		-0.949486	0.621819
1711_138	Benzenamine	-0.933894	0.545589
1189_140		-0.920294	0.557662
1249_234		-0.895852	0.699696
Heptulose_2	Carbohydrate	-0.882471	-0.546443
1970_279		-0.854867	0.207703
Threonine (2TMS)	Amino acid	-0.830848	0.162246
1645_138	Benzenamine	-0.819084	0.726232
2189_204	Glycoside	-0.818079	-0.548974
1314_106		-0.790394	0.23416
2306_398		-0.773942	0.306408
A228001		-0.736138	0.617289
A139007		-0.728165	0.51986
2838_347	Phosphate	-0.718294	0.179873
Shikimic acid (4TMS)	Organic acid	-0.713278	0.182237
Citric acid (4TMS)	Organic acid	-0.708005	0.276954
Dehydroascorbic acid dimer (2MEOX) MP+BP	Organic acid	-0.706698	0.00903371
1441_191		-0.705431	0.00255241
1772_236		-0.697886	0.0300061
Diketogulonic acid (2MEOX) (4TMS) 1+2	Organic acid	-0.664557	-0.141433
A144004		-0.645551	0.569143
Inositol, myo- (6TMS)	Polyol	-0.644722	-0.13859
Galactose (1MEOX) (5TMS) MP	Hexose	-0.640507	-0.508869
Threonine, allo-(2TMS)	Amino acid	-0.620882	0.269205
Pyridine, 4-hydroxy- (1TMS)	N	-0.614663	0.587146
2424_398		-0.605344	0.883216
1080_75		-0.602899	0.333638
A112003		-0.59666	0.399502
1609_226		-0.591074	-0.00650886
1635_254	Catechol-like	-0.571705	0.531984
A126003		-0.562913	0.316907
Malic acid (3TMS)	Organic acid	-0.542828	0.276026
Maleic acid (2TMS)	Organic acid	-0.53648	-0.314817
1265_259		-0.534656	0.259605
Pyridine, 2-hydroxy- (1TMS)	N	-0.52747	-0.00950801
Threonic acid (4TMS)	Organic acid	-0.512824	-0.0284547
A174026		-0.493865	-0.161705
1375_155		-0.490409	0.34061
1122_266		-0.473585	0.354983
A147005		-0.467027	0.289979
1970_287		-0.465326	0.38021
Threonic acid 1,4-lactone (2TMS)	Organic acid	-0.461674	0.0552885
1060_132		-0.449513	-0.157051
Ribitol (5TMS)	Polyol	-0.445895	-0.0353608
A174001		-0.432239	0.0407896
1362_136	Benzenamine	-0.412603	0.00278406
Ribonic acid (5TMS)	Organic acid	-0.408608	0.149289
2212_204		-0.404523	0.0900636
1588_265		-0.390575	0.103383
A239008		-0.387236	-0.0270147
Deoxy-arabino-hexaric acid (5TMS)	Organic acid	-0.385516	-0.0840979
Salidroside (5TMS)	Phenolic glycoside	-0.370941	0.0463254
Gentiobiose (1MEOX)(8TMS)	Disaccharide	-0.366079	-0.188637
A256004		-0.360762	-0.265258
1311_240		-0.343791	0.772085
Alanine (2TMS)	Amino acid	-0.340821	0.0939995
2396_244		-0.334029	0.139077
Valine (2TMS)	Amino acid	-0.324866	0.382717
A313007		-0.317762	-0.0656938
Succinic acid (2TMS)	Organic acid	-0.283035	0.0571788
Glycerol (3TMS)	Polyol	-0.277369	-0.453859
Tocopherol, alpha- (1TMS)	Terpenoid	-0.244007	-0.0529922
Total soluble carbohydrates		-0.239909	0.0149072
Fructose (1MEOX) (5TMS) MP+BP	Hexose	-0.2393	-0.0799778
1996_456		-0.233082	-0.0225479
2436_204		-0.222437	0.318519
Hexadecanoic acid (1TMS)	Fatty acid	-0.220298	0.367175
Butanoic acid, 2-amino- (2TMS)	Amino acid	-0.21285	-0.0540169
1717_136		-0.198982	-0.00716111
Quinic acid, 5-caffeoyl-, trans- (6TMS)	Phenylpropanoid	-0.195562	-0.128469
A237002		-0.193937	-0.0337363
Quinic acid, 3-caffeoyl-, trans- (6TMS)	Phenylpropanoid	-0.192857	-0.351689
Sitosterol, beta- (1TMS)	Sterol	-0.191358	0.0353907
A187005		-0.175773	-0.20056
A268008	Phenylpropanoid? m/z 219	-0.173972	0.262652
2317_204	Glycerylglycoside (6TMS)	-0.172428	-0.221997
Sorbitol (6TMS)	Polyol	-0.171113	-0.0482001
Mannitol (6TMS)	Polyol	-0.167682	-0.000525528
1567_217		-0.149721	-0.00187064
Sedoheptulose (1MEOX) (6TMS) MP+BP	Carbohydrate	-0.147234	-0.989431
1138_151		-0.141732	-0.066156
1807_292		-0.115711	-0.224796
Triterpenoid 1	Terpenoid	-0.100808	-0.0409836
A114002		-0.0861894	0.249142
Heptulose_1	Carbohydrate	-0.075769	-0.0484209
3082_204		-0.0576492	0.0165825
1142_262		-0.0561941	0.0483685
Catechin (5TMS)	Flavonoid	-0.0539935	-0.198147
Sucrose (8TMS)	Disaccharide	-0.0420411	-0.277412
Quinic acid, 5-coumaroyl-, trans- (5TMS)	Phenylpropanoid	-0.0408004	-0.271624
Epicatechin (5TMS)	Flavonoid	-0.034914	-0.132051
Gallic acid (4TMS)	Organic acid	-0.0329163	0.0510824
1646_309		-0.0291587	-0.259316
Benzoic acid (1TMS)	Organic acid	-0.0278583	0.27797
2635_204		-0.0259369	-0.104855
Epigallocatechin (6TMS)	Flavonoid	0.00779695	0.0251399
1412_239		0.05643	-0.0300784
2965_204	Phenolic glycoside	0.0635703	-0.0744531
2991_204	Phenolic glycoside	0.0719007	-0.100477
Quinic acid (5TMS)	Organic acid	0.0851149	-0.0679434
2694_204		0.0934509	-0.223157
Aspartic acid (3TMS)	Amino acid	0.10173	0.241274
A252005		0.128707	-0.195752
2005_140		0.133451	-0.176429
2822_361	Dihydrobenzoic acid glycoside	0.147272	-0.519988
Erythronic acid (4TMS)	Organic acid	0.16727	0.012659
Galactonic acid (6TMS)	Organic acid	0.217508	-0.295037
1591_205		0.23784	-0.829301
Maltose (1MEOX)(8TMS) MP	Disaccharide	0.272056	-0.158271
2562_361		0.336972	-0.416749
Phosphoric acid (3TMS)	Phosphate	0.359775	-0.262879
2609_204		0.42304	-0.332735
1968_389		0.451275	-0.529115
Quinic acid, 3-coumaroyl-, cis- (5TMS)	Phenylpropanoid	0.456378	-0.354014
Quercetin (5TMS)	Flavonoid	0.486597	-0.0472601
Quinic acid, 3-coumaroyl-, trans- (5TMS)	Phenylpropanoid	0.516801	-0.462783
Glyceric acid (3TMS)	Organic acid	0.558853	-0.553602
Raffinose (11TMS)	Trisaccharide	0.563297	-0.0409735
Quercetin glycoside 1	Flavonol glycoside	0.57085	0.086863
Glutamic acid (3TMS)	Amino acid	0.626505	-0.647334
Starch		0.755759	-0.862737
Quinic acid, 3-caffeoyl-, cis- (6TMS)	Phenylpropanoid	0.823276	-0.368336
Quercetin glycoside 2	Flavonol glycoside	0.884973	-0.0893161

## Sheet: TableS1B
Supplementary Table S1B. Comparison of metabolite responses to additional N supply in high and low VPD.
Metabolite	Structural class	log2 fold change			Metabolite	Structural class	log2 fold change
		High VPD+N/ High VPD	Low VPD+N/ Low VPD				Low VPD+N/ High VPD+N
Glucose (1MEOX) (5TMS) MP+BP	Hexose	-1.24418	-0.5619		A254009		-1.52452
Raffinose (11TMS)	Trisaccharide	-1.04452	-0.0409735		1968_389		-1.43618
Quercetin glycoside 1	Flavonol glycoside	-0.952442	0.086863		2189_204	Glycoside	-1.42647
1481_228		-0.92673	0.619441		1898_305_Inositol-like	Polyol	-1.4058
A228001		-0.839026	0.617289		Heptulose_2	Carbohydrate	-1.23513
Sedoheptulose (1MEOX) (6TMS) MP+BP	Carbohydrate	-0.745904	-0.989431		A256004		-1.16842
Quinic acid, 3-caffeoyl-, cis- (6TMS)	Phenylpropanoid	-0.675423	-0.368336		1012_162		-1.15103
2317_204	Glycerylglycoside (6TMS)	-0.582297	-0.221997		Maleic acid (2TMS)	Organic acid	-1.13091
1807_292		-0.540271	-0.224796		1580_138	Benzenamine	-1.11232
Quinic acid, 3-coumaroyl-, trans- (5TMS)	Phenylpropanoid	-0.521327	-0.462783		1591_205		-0.998765
Galactose (1MEOX) (5TMS) MP	Hexose	-0.501619	-0.508869		2562_361		-0.985396
2080_346		-0.440099	0.550746		1007_162		-0.98314
Quinic acid, 5-coumaroyl-, trans- (5TMS)	Phenylpropanoid	-0.427247	-0.271624		1996_456		-0.979467
Quinic acid, 3-caffeoyl-, trans- (6TMS)	Phenylpropanoid	-0.422377	-0.351689		1260_139		-0.963319
A313007		-0.407857	-0.0656938		2149_213		-0.949945
1509_170		-0.395629	0.536876		3002_302		-0.943222
2009_200		-0.371976	2.01398		2838_347	Phosphate	-0.940326
A114002		-0.330014	0.249142		2212_204		-0.899983
2545_106		-0.305351	1.11991		1262_194		-0.89092
2154_279		-0.301401	0.717291		Deoxy-arabino-hexaric acid (5TMS)	Organic acid	-0.877531
1934_279		-0.278015	0.87156		1441_191		-0.873136
2226_225		-0.272419	0.839213		1833_316_DHA-like	Organic acid	-0.872572
2965_204	Phenolic glycoside	-0.260587	-0.0744531		A159003		-0.860879
1622_180		-0.258872	1.33664		1118_106		-0.858547
A144004		-0.236905	0.569143		Pyridine, 3-hydroxy- (1TMS)	N	-0.852092
2694_204		-0.236135	-0.223157		2186_204_two isomers	Glycoside	-0.829264
2991_204	Phenolic glycoside	-0.230181	-0.100477		Nicotinic acid, 6-hydroxy- (2TMS)	N	-0.814699
2186_204_two isomers	Glycoside	-0.214565	0.237331		1060_132		-0.80045
1970_287		-0.207844	0.38021		Inositol, myo- (6TMS)	Polyol	-0.797377
Heptulose_2	Carbohydrate	-0.193789	-0.546443		A174001		-0.794766
Diketogulonic acid (2MEOX) (4TMS) 1+2	Organic acid	-0.190132	-0.141433		1609_226		-0.79197
1868_287		-0.185944	0.187873		1772_236		-0.779466
Sorbitol (6TMS)	Polyol	-0.182441	-0.0482001		Threonic acid (4TMS)	Organic acid	-0.756403
A174026		-0.182216	-0.161705		Nicotinic acid (1TMS)	N	-0.753726
Epigallocatechin (6TMS)	Flavonoid	-0.170839	0.0251399		A107001		-0.743354
Alanine (2TMS)	Amino acid	-0.169087	0.0939995		A237002		-0.741487
Quercetin glycoside 2	Flavonol glycoside	-0.159143	-0.0893161		1314_106		-0.73919
1866_433		-0.156737	0.89626		1111_155		-0.737597
2005_140		-0.153955	-0.176429		Threonine (2TMS)	Amino acid	-0.737035
Maltose (1MEOX)(8TMS) MP	Disaccharide	-0.139862	-0.158271		Pyridine, 2-hydroxy- (1TMS)	N	-0.732491
1118_106		-0.136808	0.14203		2822_361	Dihydrobenzoic acid glycoside	-0.72801
2424_398		-0.136506	0.883216		1087_124		-0.715195
2306_398		-0.123287	0.306408		1970_279		-0.713647
2635_204		-0.118324	-0.104855		1705_239		-0.708377
Starch		-0.101305	-0.862737		1375_155		-0.704076
1249_234		-0.0990538	0.699696		1255_276		-0.693771
A239008		-0.0963573	-0.0270147		Threonic acid 1,4-lactone (2TMS)	Organic acid	-0.68667
Glycerol (3TMS)	Polyol	-0.0963052	-0.453859		1202_186		-0.671371
A147005		-0.0934812	0.289979		Glutamine [-H2O] (2TMS) MP+BP	Amino acid	-0.670865
2609_204		-0.0870881	-0.332735		2396_244		-0.669148
1221_107		-0.0813815	1.83821		Dehydroascorbic acid dimer (2MEOX) MP+BP	Organic acid	-0.651919
Quinic acid (5TMS)	Organic acid	-0.0754134	-0.0679434		Galactose (1MEOX) (5TMS) MP	Hexose	-0.647757
Mannitol (6TMS)	Polyol	-0.0750829	-0.000525528		1689_239		-0.639554
1705_239		-0.0681316	0.683156		2133_279		-0.637929
Tocopherol, alpha- (1TMS)	Terpenoid	-0.0565961	-0.0529922		1282_208		-0.635542
Total soluble carbohydrates		-0.0486145	0.0149072		Glycerol (3TMS)	Polyol	-0.634924
1412_239		-0.0463346	-0.0300784		1588_265		-0.633909
Salidroside (5TMS)	Phenolic glycoside	-0.0458045	0.0463254		Succinic acid (2TMS)	Organic acid	-0.625499
Dehydroascorbic acid dimer (2MEOX) MP+BP	Organic acid	-0.0457458	0.00903371		Malic acid (3TMS)	Organic acid	-0.617547
1265_259		-0.0415734	0.259605		Fructose (1MEOX) (5TMS) MP+BP	Hexose	-0.616245
Gallic acid (4TMS)	Organic acid	-0.0291013	0.0510824		Diketogulonic acid (2MEOX) (4TMS) 1+2	Organic acid	-0.615857
1454_180		-0.0221383	0.714202		Glucose (1MEOX) (5TMS) MP+BP	Hexose	-0.615849
Triterpenoid 1	Terpenoid	-0.0183565	-0.0409836		2311_379	Phosphate	-0.599768
Quercetin (5TMS)	Flavonoid	-0.00597341	-0.0472601		2645_204		-0.595249
Glutamic acid (3TMS)	Amino acid	-0.00581973	-0.647334		1454_180		-0.592156
Benzoic acid (1TMS)	Organic acid	-0.00219649	0.27797		1646_309		-0.59188
Catechin (5TMS)	Flavonoid	-0.000561781	-0.198147		1868_287		-0.591466
1717_136	Benzenamine	0.00210205	-0.00716111		1189_140		-0.587691
Gentiobiose (1MEOX)(8TMS)	Disaccharide	0.00420288	-0.188637		1080_75		-0.581738
Quinic acid, 5-caffeoyl-, trans- (6TMS)	Phenylpropanoid	0.00601345	-0.128469		1711_138	Benzenamine	-0.577416
Inositol, myo- (6TMS)	Polyol	0.0140652	-0.13859		Gentiobiose (1MEOX)(8TMS)	Disaccharide	-0.558919
A187005		0.0144462	-0.20056		Shikimic acid (4TMS)	Organic acid	-0.549633
1873_334		0.0183822	1.55325		2088_200		-0.54812
Shikimic acid (4TMS)	Organic acid	0.0185911	0.182237		1509_170		-0.547782
1898_305_Inositol-like	Polyol	0.0188425	0.52974		Ribitol (5TMS)	Polyol	-0.542702
A139007		0.0291353	0.51986		Citric acid (4TMS)	Organic acid	-0.533488
A268008	Phenylpropanoid? m/z 219	0.0361021	0.262652		1362_136	Benzenamine	-0.511747
Butanoic acid, 2-amino- (2TMS)	Amino acid	0.041386	-0.0540169		1489_180		-0.501535
Sucrose (8TMS)	Disaccharide	0.0494581	-0.277412		Erythronic acid (4TMS)	Organic acid	-0.496412
2133_279		0.0587474	0.516385		Threonine, allo-(2TMS)	Amino acid	-0.494452
2189_204	Glycoside	0.0594163	-0.548974		A174026		-0.473354
Ribitol (5TMS)	Polyol	0.0614464	-0.0353608		A126003		-0.471358
1970_279		0.0664836	0.207703		2241_199		-0.460032
Threonine (2TMS)	Amino acid	0.0684328	0.162246		A252005		-0.425435
1138_151		0.0821011	-0.066156		1567_217		-0.423286
1833_316_DHA-like	Organic acid	0.0828021	0.503148		1635_254	Catechol-like	-0.408222
A112003		0.0859957	0.399502		A187005		-0.390779
1645_138	Benzenamine	0.0865164	0.726232		Sedoheptulose (1MEOX) (6TMS) MP+BP	Carbohydrate	-0.390762
Methylglutaric acid (2TMS)	Organic acid	0.0870941	0.789903		Glyceric acid (3TMS)	Organic acid	-0.380191
1282_208		0.0899869	0.913284		3082_204		-0.379175
1007_162		0.0901476	0.261608		Methylglutaric acid (2TMS)	Organic acid	-0.374328
2311_379	Phosphate	0.0962144	1.03796		Sucrose (8TMS)	Disaccharide	-0.368911
Quinic acid, 3-coumaroyl-, cis- (5TMS)	Phenylpropanoid	0.0989722	-0.354014		1122_266		-0.36583
Ribonic acid (5TMS)	Organic acid	0.0991916	0.149289		Ribonic acid (5TMS)	Organic acid	-0.358511
1202_186		0.101366	0.54425		2154_279		-0.353483
1362_136	Benzenamine	0.101928	0.00278406		Galactonic acid (6TMS)	Organic acid	-0.347454
Citric acid (4TMS)	Organic acid	0.102437	0.276954		Epicatechin (5TMS)	Flavonoid	-0.344753
Aspartic acid (3TMS)	Amino acid	0.105978	0.241274		2306_398		-0.344247
1012_162		0.106935	0.101044		Quinic acid, 5-caffeoyl-, trans- (6TMS)	Phenylpropanoid	-0.330044
2645_204		0.110245	0.522033		1866_433		-0.324791
1772_236		0.111586	0.0300061		A239008		-0.317894
3002_302		0.120039	0.54674		Butanoic acid, 2-amino- (2TMS)	Amino acid	-0.308253
1142_262		0.120444	0.0483685		Heptulose_1	Carbohydrate	-0.30073
Sitosterol, beta- (1TMS)	Sterol	0.140545	0.0353907		Sitosterol, beta- (1TMS)	Sterol	-0.296513
Threonine, allo-(2TMS)	Amino acid	0.142775	0.269205		Pyridine, 4-hydroxy- (1TMS)	N	-0.293209
A107001		0.149208	0.569382		1138_151		-0.289989
1111_155		0.159659	0.454761		A112003		-0.283153
1255_276		0.159883	0.786157		2226_225		-0.279306
1441_191		0.170257	0.00255241		Salidroside (5TMS)	Phenolic glycoside	-0.278811
1489_180		0.173867	0.621819		2080_346		-0.267871
Glucopyranose, D- (5TMS)	Hexose	0.175266	1.78003		Catechin (5TMS)	Flavonoid	-0.251578
Heptulose_1	Carbohydrate	0.17654	-0.0484209		2436_204		-0.243983
Valine (2TMS)	Amino acid	0.176896	0.382717		Tocopherol, alpha- (1TMS)	Terpenoid	-0.240403
Epicatechin (5TMS)	Flavonoid	0.177787	-0.132051		A139007		-0.237441
1314_106		0.182956	0.23416		1265_259		-0.233478
Nicotinic acid (1TMS)	N	0.182967	0.46952		Hexadecanoic acid (1TMS)	Fatty acid	-0.217182
1711_138	Benzenamine	0.18911	0.545589		1934_279		-0.212195
1060_132		0.193886	-0.157051		1717_136	Benzenamine	-0.208245
2088_200		0.194081	1.45954		1645_138	Benzenamine	-0.179368
1609_226		0.194388	-0.00650886		Total soluble carbohydrates		-0.176387
Phosphoric acid (3TMS)	Phosphate	0.194689	-0.262879		2545_106		-0.159187
Pyridine, 2-hydroxy- (1TMS)	N	0.195513	-0.00950801		1142_262		-0.12827
Pyridine, 3-hydroxy- (1TMS)	N	0.203002	0.410144		Triterpenoid 1	Terpenoid	-0.123435
1087_124		0.21319	0.889218		Quinic acid, 3-caffeoyl-, trans- (6TMS)	Phenylpropanoid	-0.122169
Threonic acid (4TMS)	Organic acid	0.215125	-0.0284547		Valine (2TMS)	Amino acid	-0.119045
1689_239		0.22358	1.01175		Phosphoric acid (3TMS)	Phosphate	-0.0977924
1189_140		0.225059	0.557662		1249_234		-0.0971024
A126003		0.225351	0.316907		Mannitol (6TMS)	Polyol	-0.093125
1744_154		0.231327	2.08908		A147005		-0.0835666
2149_213		0.232372	0.344517		Glucopyranose, D- (5TMS)	Hexose	-0.0802478
1122_266		0.247228	0.354983		Alanine (2TMS)	Amino acid	-0.077734
Glutamine [-H2O] (2TMS) MP+BP	Amino acid	0.247674	1.15789		Sorbitol (6TMS)	Polyol	-0.0368721
Pyridine, 4-hydroxy- (1TMS)	N	0.265692	0.587146		Glutamic acid (3TMS)	Amino acid	-0.0150095
Galactonic acid (6TMS)	Organic acid	0.269926	-0.295037		2635_204		-0.0124682
1567_217		0.271694	-0.00187064		Starch		-0.00567218
A254009		0.271832	0.0802905		Quinic acid, 3-coumaroyl-, cis- (5TMS)	Phenylpropanoid	0.00339123
Maleic acid (2TMS)	Organic acid	0.279618	-0.314817		A313007		0.0244011
Threonic acid 1,4-lactone (2TMS)	Organic acid	0.280285	0.0552885		Gallic acid (4TMS)	Organic acid	0.0472674
Nicotinic acid, 6-hydroxy- (2TMS)	N	0.293059	0.519514		A268008	Phenylpropanoid? m/z 219	0.0525779
Fructose (1MEOX) (5TMS) MP+BP	Hexose	0.296968	-0.0799778		1412_239	Hydroxycinnamic acid	0.0726863
1260_139		0.302754	0.680376		1311_240		0.0832017
1646_309		0.303405	-0.259316		Quinic acid (5TMS)	Organic acid	0.092585
1580_138	Benzenamine	0.307944	0.432298		2694_204		0.106429
1080_75		0.312477	0.333638		2005_140		0.110978
A159003		0.323998	0.582637		Quinic acid, 5-coumaroyl-, trans- (5TMS)	Phenylpropanoid	0.114823
2241_199		0.329669	1.17046		1970_287		0.122728
3082_204		0.338108	0.0165825		A144004		0.160497
2436_204		0.340065	0.318519		2609_204		0.177393
1311_240		0.345092	0.772085		2317_204	Glycerylglycoside (6TMS)	0.187872
1588_265		0.346717	0.103383		1807_292		0.199764
Malic acid (3TMS)	Organic acid	0.350744	0.276026		2991_204	Phenolic glycoside	0.201604
2822_361	Dihydrobenzoic acid glycoside	0.355293	-0.519988		Epigallocatechin (6TMS)	Flavonoid	0.203776
A252005		0.358391	-0.195752		Aspartic acid (3TMS)	Amino acid	0.237025
Hexadecanoic acid (1TMS)	Fatty acid	0.364059	0.367175		2965_204	Phenolic glycoside	0.249704
1635_254	Catechol-like	0.368501	0.531984		Benzoic acid (1TMS)	Organic acid	0.252308
Glyceric acid (3TMS)	Organic acid	0.385441	-0.553602		Maltose (1MEOX)(8TMS) MP	Disaccharide	0.253647
Succinic acid (2TMS)	Organic acid	0.399642	0.0571788		1744_154		0.345101
2838_347	Phosphate	0.401905	0.179873		1622_180		0.411357
A174001		0.403316	0.0407896		2424_398		0.414378
1591_205		0.407304	-0.829301		Quercetin (5TMS)	Flavonoid	0.44531
Deoxy-arabino-hexaric acid (5TMS)	Organic acid	0.407917	-0.0840979		A114002		0.492967
2396_244		0.474196	0.139077		1481_228		0.497079
A237002		0.513814	-0.0337363		1221_107		0.500502
1262_194		0.54084	0.613209		1873_334		0.501793
A256004		0.542404	-0.265258		Quinic acid, 3-coumaroyl-, trans- (5TMS)	Phenylpropanoid	0.575344
1375_155		0.554277	0.34061		2009_200		0.645221
2212_204		0.585524	0.0900636		A228001		0.720177
Erythronic acid (4TMS)	Organic acid	0.676341	0.012659		Quercetin glycoside 2	Flavonol glycoside	0.954799
1996_456		0.723837	-0.0225479		Quinic acid, 3-caffeoyl-, cis- (6TMS)	Phenylpropanoid	1.13036
2562_361		0.90562	-0.416749		Raffinose (11TMS)	Trisaccharide	1.56685
1968_389		1.35834	-0.529115		Quercetin glycoside 1	Flavonol glycoside	1.61016
